# Supplementary material for: Type 2 Diabetes Mellitus and Clinicopathological Tumor Characteristics in Women Diagnosed with Breast Cancer: A Systematic Review and Meta-Analysis
Source: Cancers (Basel). 2021 Oct 5;13(19):4992. doi: 10.3390/cancers13194992 (PMC8508341; doi:10.3390/cancers13194992)
Supplement: Supplementary file 1 [file cancers-13-04992-s001.zip]

Archive with 1 entries (1 files):
- cancers-1343114-supplementary.pdf
